# Supplementary material for: Evolutionary Trajectories of Avian Avulaviruses and Vaccines Compatibilities in Poultry
Source: Vaccines (Basel). 2022 Nov 3;10(11):1862. doi: 10.3390/vaccines10111862 (PMC9698863; doi:10.3390/vaccines10111862)
Supplement: Supplementary file 1 [file vaccines-10-01862-s001.zip]

Archive with 1 entries (1 files):
- vaccines-1962907-supplementary.pdf
